# Supplementary material for: Structure and floristic composition associated with an endangered species Beta patula Aiton (Amaranthaceae) in the Islands of Madeira Archipelago
Source: Biodivers Data J. 2021 Feb 18;9:e61091. doi: 10.3897/BDJ.9.e61091 (PMC7907053; doi:10.3897/BDJ.9.e61091)
Supplement: Supplementary material 1 — List of the species (Spermatophytes) and number of individuals surveyed between 2014 and 2020 in Desembarcadouro (DI) and Chão (CI) islets [file bdj-09-e61091-s001.txt]

STATUS	SPECIES	FAMILY	2014-DI	2014-CI	2015-DI	2015-CI	2016-DI	2016-CI	2017-DI	2017 CI	2018-DI	2018-CI	2019-DI	2019-CI	2020-DI	2020-CI	TotalDI	TotalCI	TOTAL
Native (n)	Aizoon canariense L.	Aizoaceae	0	0	0	0	0	0	0	22	2	0	0	0	0	11	2	33	35
Possibly Introduced (pi)	Mesembryanthemum crystallinum L.	Aizoaceae	213	41	219	51	676	29	1971	95	3275	43	1288	194	643	252	8285	705	8990
Native (n)	Mesembryanthemum nodiflorum L.	Aizoaceae	119	19	27	126	164	3	125	145	208	40	71	0	49	45	763	378	1141
Introduced (i)	Tetragonia tetragonoides (Pall.) Kuntze	Aizoacae	8	0	0	0	59	0	44	0	1	0	11	0	17	0	140	0	140
Native (n)	Bassia tomentosa (Lowe) Maire & Weiller	Amaranthaceae	0	0	0	0	0	0	1	0	0	0	0	0	0	0	1	0	1
Native (n)	Beta maritima L.	Amaranthaceae	5	0	43	0	0	0	186	0	0	0	30	0	0	0	264	0	264
Madeira end. (END)	Beta patula Aiton	Amaranthaceae	256	31	171	17	451	35	976	78	839	3	552	15	223	58	3468	237	3705
Native (n)	Patellifolia pattelaris (Moq.) A.J. Scott, Ford-Lloyd & J.T. Williams	Amaranthacea	0	0	19	0	6	0	0	0	0	0	0	0	333	0	358	0	358
Native (n)	Rapistrum rugosum subsp. linnaeanum (Coss.) Rouy & Foucaud	Amaranthaceae	3	0	3	0	0	0	6	0	0	0	0	0	0	0	12	0	12
Native (n)	Suaeda vera Forssk. ex J.F. Gmel	Amaranthaceae	86	8	93	7	107	4	96	8	104	9	113	6	79	5	678	47	725
Native (n)	Andryala glandulosa Lam. subsp. glandulosa	Asteraceae	59	0	1	0	0	0	43	0	206	2	76	0	0	0	385	2	387
Madeira end. (END)	Calendula incana subsp. maderensis (DC.) Ohle	Asteraceae	0	0	0	0	4	0	6	0	43	0	57	0	17	0	127	0	127
Madeira end. (END)	Crepis divaricata (Lowe) F.W. Schultz	Asteraceae	184	4	21	0	23	3	42	64	101	0	6	0	0	0	377	71	448
Macaronesia end. (MAC)	Senecio incrassatus Lowe	Asteraceae	3	0	0	0	0	0	1	0	0	1	0	0	2	0	6	1	7
Possibly Native (pn)	Sonchus oleraceus (L.) L.	Asteraceae	26	0	0	0	0	0	9	0	94	1	1	0	3	0	133	1	134
Madeira end. (END)	Matthiola maderensis Lowe	Brassicaceae	36	0	22	0	24	0	7	1	8	1	38	0	5	0	140	2	142
Native (n)	Silene vulgaris (Moench) Garcke	Caryophyllaceae	15	0	19	0	9	0	28	0	14	0	39	0	0	0	124	0	124
Native (n)	Spergula fallax (Lowe) E.H.L. Krause	Caryophyllaceae	2	82	0	97	0	0	15	105	2	3	11	0	17	19	47	306	353
Native (n)	Mercurialis annua L.	Euphorbiaceae	0	0	0	0	0	0	2	0	66	0	0	0	12	0	80	0	80
Macaronesia end. (MAC)	Lotus glaucus Sol.	Fabaceae	47	0	17	0	15	0	188	0	281	0	285	0	33	0	866	0	866
Native (n)	Medicago minima (L.) L.	Fabaceae	0	0	0	0	0	0	2	0	30	0	0	0	2	0	34	0	34
Native (n)	Melilotus sulcatus Desf.	Fabaceae	25	0	0	0	4	0	78	0	124	0	1	0	46	0	278	0	278
Native (n)	Frankenia laevis L.	Frankeniaceae	1	0	0	0	0	0	0	0	0	0	0	0	0	0	1	0	1
Native (n)	Malva parviflora L.	Malvaceae	0	0	15	0	24	0	44	1	4	0	7	0	10	0	104	1	105
Native (n)	Plantago coronopus L.	Plantaginaceae	0	251	0	473	0	6	0	100	1	2	0	0	0	0	1	832	833
Madeira end. (END)	Plantago leiopetala Lowe	Plantaginaceae	23	0	3	0	3	0	11	0	8	0	0	0	0	0	48	0	48
Native (n)	Hordeum marinum Huds.	Poaceae	0	0	0	0	0	0	0	17	0	12	0	0	0	0	0	29	29
Introduced (i)	Lolium rigidum Gaudin subsp. rigidum	Poaceae	0	97	0	0	0	0	13	85	49	2	0	0	0	0	62	184	246
Macaronesia end. (MAC)	Phalaris maderensis (Menezes) Menezes	Poaceae	155	0	31	0	2	0	77	0	254	0	8	0	0	0	527	0	527
Macaronesia end. (MAC)	Rumex bucephalophorus L. subsp. canariensis (Steinh.) Rech.f.	Polygonaceae	1	0	0	0	0	0	0	0	0	0	0	0	0	0	1	0	1
Native (n)	Aphodelus fistulosus L.	Xanthorrhoeaceae	1	91	26	575	33	469	38	583	61	809	332	0	12	190	503	2717	3220
